# Supplementary material for: Synthesis of Spin-Labeled Ibuprofen and Its Interaction with Lipid Membranes
Source: Molecules. 2022 Jun 27;27(13):4127. doi: 10.3390/molecules27134127 (PMC9268589; doi:10.3390/molecules27134127)
Supplement: Supplementary file 1 [file molecules-27-04127-s001.zip]

Archive with 1 entries (1 files):
- molecules-1780209-supplementary.pdf
